# Supplementary material for: A Janus Amyloid-like Nanofilm Inhibits Colorectal Cancer Postoperative Recurrence and Abdominal Adhesion via Synergistic Enzyme Cascade
Source: Nanomaterials (Basel). 2025 Apr 28;15(9):670. doi: 10.3390/nano15090670 (PMC12073602; doi:10.3390/nano15090670)
Supplement: Supplementary file 1 [file nanomaterials-15-00670-s001.zip]

Archive with 1 entries (1 files):
- nanomaterials-3620773-supplementary.pdf
